# Supplementary material for: Lipid Cubic Mesophases Combined with Superparamagnetic Iron Oxide Nanoparticles: A Hybrid Multifunctional Platform with Tunable Magnetic Properties for Nanomedical Applications
Source: Int J Mol Sci. 2021 Aug 27;22(17):9268. doi: 10.3390/ijms22179268 (PMC8430948; doi:10.3390/ijms22179268)
Supplement: Supplementary file 1 [file ijms-22-09268-s001.zip]

Archive with 1 entries (1 files):
- ijms-1348126-supplementary.pdf
